# Supplementary material for: DMF-Activated Nrf2 Ameliorates Palmitic Acid Toxicity While Potentiates Ferroptosis Mediated Cell Death: Protective Role of the NO-Donor S-Nitroso-N-Acetylcysteine
Source: Antioxidants (Basel). 2023 Feb 17;12(2):512. doi: 10.3390/antiox12020512 (PMC9952671; doi:10.3390/antiox12020512)
Supplement: Supplementary file 1 [file antioxidants-12-00512-s001.zip]

Archive with 1 entries (1 files):
- antioxidants-2187907-supplementary.pdf
